# Supplementary material for: Strontium Doping Promotes Low-Temperature Growth of Single-Crystalline Ni-Rich Cathodes with Enhanced Electrochemical Performance
Source: Materials (Basel). 2025 Mar 17;18(6):1320. doi: 10.3390/ma18061320 (PMC11943760; doi:10.3390/ma18061320)
Supplement: Supplementary file 1 [file materials-18-01320-s001.zip]

Archive with 1 entries (1 files):
- materials-3526456-supplementary.pdf
